# Supplementary material for: Intrabodies against the Polysialyltransferases ST8SiaII and ST8SiaIV inhibit Polysialylation of NCAM in rhabdomyosarcoma tumor cells
Source: BMC Biotechnol. 2017 May 12;17:42. doi: 10.1186/s12896-017-0360-7 (PMC5429572; doi:10.1186/s12896-017-0360-7)
Supplement: Supplementary file 1 — Binding of anti-ST8SiaII-IB and anti-ST8SiaIV-IB to their antigens analyzed in ELISA. Analysis was performed as in Fig. 2. Data from two independent experiments. Mean values and corresponding standard deviations are shown. (XLSX 23 kb) [file 12896_2017_360_MOESM1_ESM.xlsx]

## Sheet: Tabelle1
ST8SiaIV + anti-ST8SiaIV			mean	standard deviation		ST8SiaIV + anti-myc			mean	standard deviation
2.825	2.725	2.525	2.69167	0.152753		0.227	0.173	0.11	0.17	0.0585577
2.718	2.618	2.535	2.62367	0.0916315		0.155	0.134	0.103	0.130667	0.0261598
2.561	2.461	2.37	2.464	0.0955353		0.123	0.105	0.101	0.109667	0.0117189
2.366	2.283	2.06	2.23633	0.158248		0.09	0.088	0.076	0.0846667	0.00757188
1.73	1.611	1.414	1.585	0.159596		0.09	0.082	0.08	0.084	0.0052915
0.97	0.962	0.695	0.875667	0.156513		0.08	0.075	0.077	0.0773333	0.00251661
ST8SiaII + anti-ST8SiaII			mean	standard deviation		dilution	ab-amount
2.952	2.824	3.125	2.967	0.15106		1	500
3.075	2.777	2.694	2.84867	0.200356		0.5	250
3.14	2.848	2.7	2.896	0.223893		0.25	125
2.713	2.629	2.462	2.60133	0.127767		0.125	62.5
2.399	2.378	2.224	2.33367	0.0955528		0.0625	31.25
1.805	1.858	1.55	1.73767	0.16467		0.03125	15.625
ST8SiaIV + anti-ST8SiaIV IB			mean	standard deviation		ST8SiaIV + pCMV/myc/ER			mean	standard deviation
1.102	1.066	0.764	0.977333	0.185627		0.187	0.128	0.103	0.139333	0.0431316
0.544	0.492	0.408	0.481333	0.0686246		0.153	0.133	0.104	0.13	0.0246374
0.399	0.336	0.267	0.334	0.0660227		0.135	0.109	0.096	0.113333	0.0198578
0.194	0.119	0.11	0.141	0.0461194		0.114	0.096	0.09	0.1	0.01249
0.125	0.105	0.102	0.110667	0.0125033		0.085	0.08	0.073	0.0793333	0.00602771
0.091	0.084	0.081	0.0853333	0.0051316		0.08	0.08	0.07	0.0766667	0.0057735
ST8SiaII + anti-ST8SiaII IB			mean	standard deviation		ST8SiaII + pCMV/myc/ER			mean	standard deviation
1.21	1.112	1.015	1.11233	0.0975004		0.293	0.246	0.205	0.248	0.0440341
0.712	0.609	0.622	0.647667	0.0560922		0.218	0.209	0.177	0.201333	0.0215484
0.465	0.389	0.401	0.418333	0.0408575		0.18	0.172	0.112	0.154667	0.0371663
0.289	0.229	0.262	0.26	0.03005		0.17	0.15	0.145	0.155	0.0132288
0.155	0.196	0.19	0.180333	0.0221435		0.154	0.146	0.136	0.145333	0.0090185
0.135	0.13	0.1	0.121667	0.0189297		0.125	0.123	0.1	0.116	0.0138924
