# Supplementary material for: Intrabodies against the Polysialyltransferases ST8SiaII and ST8SiaIV inhibit Polysialylation of NCAM in rhabdomyosarcoma tumor cells
Source: BMC Biotechnol. 2017 May 12;17:42. doi: 10.1186/s12896-017-0360-7 (PMC5429572; doi:10.1186/s12896-017-0360-7)
Supplement: Supplementary file 2 — ﻿A, ﻿Inhibitory effect of anti-ST8SiaII-IB and anti-ST8SiaIV-IB on metastasis of rhabdyomasarcoma cells after 4 weeks of tumor cell injection in mice. Mean values of each group of mice with corresponding standard deviation. Rhabdomyosarcoma cells expressing anti-ST8SiaII-IB and anti-ST8SiaIV-IB or anti-NCAM-IB or as negative control tumor cells stable transfected with the empty vector were injected intraperitoneally into 3 C57BL/6 J RAG-2 mice at a time. Luminiscence was determined at week 4 using in vivo imaging systems (IVIS). Shown are the results as luminiscence signals (p/sec/cm2/sr). ROI: region of interest. The red circles shows the metastic tumor cells in the region of lung and liver. B, Mean values of each group of mice with corresponding standard deviation. (XLS 1903 kb) [file 12896_2017_360_MOESM2_ESM.xls]

## Sheet: Tabelle1
		A
		B
		pCMV/myc/ER		anti-ST8SiaII/IV IB		anti-NCAM IB
		2272000000		97300000		2128000000		1
		554100000		87160000		862600000		2
		1435000000		77110000		1241000000		3
		1.42037e+09		87190000		1.41053e+09		Mean values
				standard deviation
		7.01406e+08		8.24256e+06		5.30324e+08
